# Supplementary material for: Epigenetic marking of sperm by post-translational modification of histones and protamines
Source: Epigenetics Chromatin. 2014 Jan 20;7:2. doi: 10.1186/1756-8935-7-2 (PMC3904194; doi:10.1186/1756-8935-7-2)
Supplement: Additional file 2: Table S1 — List of all histone peptides derived from mouse sperm found in the peptide-based bottom-up experiments. In the peptide sequence the site/s of N-terminal acetylation are designated by ‘ac-’, before the modified residue, acetylation by ‘ac’, phosphorylation by ‘p’, and mono-/di-/tri-methylation by ‘me1, me2 or me3’ respectively. Percentages from the Mascot site analysis indicate the Mascot Delta score as a post-translational modification (PTM) site probability when alternative site localizations are possible for given PTM(s). For four peptides, the PTM is in parenthesis because the PTM site could not be assigned to a single residue. [file 1756-8935-7-2-S2.xlsx]

## Sheet: histone peptides
Histone type	Uniprot accession for all possible isoforms	peptide experimental m/z	peptide experimental mass	peptide experimental charge	peptide mass shift	peptide length	number of missed cleavages	Mascot expectation value	Peptide and site of PTM	Mascot site analysis	Enzyme	Unique for histone variant
Histone H1	sp|P43274|;	608.092	2428.34	4	-0.0035	24	4	2.7e-05	(ac-S)ETAPAAPAAPAPAEKTPVKKKAR	Acetyl_STY S1 50.19%	trypsin	H14
Histone H2B	sp|P70696|; sp|Q64475|; sp|Q6ZWY9|; sp|P10853|; sp|Q64478|; sp|Q8CGP1|; sp|P10854|; sp|Q8CGP2-1|; sp|Q8CGP2-2|; sp|Q64525|; sp|Q64524|; sp|Q9D2U9|; sp|Q8CGP0|; tr|Q8CBB6|; tr|Q921L4|;	466.068	2325.31	5	-0.001	21	2	0.00017	LLLPGELAKHAVSEGTKme3AVTpKme3	Phospho_STY T20, Trimethyl K17, K21; 98.66%	trypsin
	sp|P70696|;	469.924	1406.75	3	-0.0038	13	2	0.0034	PEVAVKGATpISKK	Phospho_STY T9 99.83%	trypsin	TH2B
	sp|P70696|;	403.718	1610.84	4	0	15	0	0.003	PEVAVKGATpISKKGF	Phospho_STY T9 98.25%	chymotrypsin	TH2B
	sp|P70696|;	467.766	1867.03	4	0.0003	17	4	2.4e-07	PEVAVKGATpISKKGFKK	Phospho_STY T9 99.38%	trypsin	TH2B
Histone H3	sp|P84244|; sp|P02301|; tr|E0CZ27|;	779.415	2335.22	3	0.0063	21	2	0.017	IAQDFKTDLRme1FQSAAIGALQE	Methyl_KR R10 88.33%	trypsin	H33, H3C
	sp|P68433|; sp|P84228|;	362.718	1446.84	4	-0.0008	14	2	0.00041	Kme1SAPATGGVKKPHR		trypsin	H31, H32
	sp|P68433|; sp|P84228|;	369.726	1474.87	4	0.0015	14	2	0.0006	Kme1SAPATGGVKme2KPHR	Dimethyl_KR K10, Methyl_KR K1; 98.18%	trypsin	H31, H32
	sp|P68433|; sp|P84228|;	366.222	1460.86	4	0.0021	14	2	1e-06	Kme2SAPATGGVKKPHR		trypsin	H31, H32
	sp|P68433|; sp|P84228|;	373.23	1488.89	4	0.0005	14	2	0.0041	Kme3SAPATGGVKme1KPHR	Methyl_KR K10, Trimethyl K1; 96.96%	trypsin	H31, H32
	sp|P68433|; sp|P84228|;	369.725	1474.87	4	-0.0006	14	2	0.03	Kme3SAPATGGVKKPHR		trypsin	H31, H32
	sp|P68433|; sp|P84228|;	373.229	1488.89	4	0	14	2	2.4e-05	Kme2SAPATGGVKme2KPHR	Dimethyl_KR K1, K10 98.97%	trypsin	H31, H32
	sp|P68433|; sp|P84228|;	501.499	2502.46	5	-0.0086	23	3	0.0039	Kme3SAPATGGVKme1KPHRYRPGTVALR	Methyl_KR K10, Trimethyl K1; 93.09%	trypsin	H31, H32
	sp|P68433|; sp|P84228|;	626.624	2502.47	4	0.0012	23	3	2.9e-07	Kme2SAPATGGVKme2KPHRYRPGTVALR	Dimethyl_KR K1, K10 99.51%	trypsin	H31, H32
	sp|P68433|; sp|P84228|;	498.697	2488.45	5	-0.0001	23	3	0.00099	Kme2SAPATGGVKme1KPHRYRPGTVALR	Dimethyl_KR K1, Methyl_KR K10; 97.16%	trypsin	H31, H32
	sp|P68433|; sp|P84228|;	619.616	2474.43	4	-0.0003	23	3	1.1e-07	Kme2SAPATGGVKKPHRYRPGTVALR	Dimethyl_KR K1 100.00%	trypsin	H31, H32
	sp|P84244|; tr|E0CYN1|; tr|E0CYR7|; tr|E0CZ27|;	377.228	1504.88	4	-0.0008	14	2	0.00018	Kme2SAPSTGGVKme2KPHR	Dimethyl_KR K1, K10 90.86%	trypsin	H33
	sp|P84244|; tr|E0CYN1|; tr|E0CYR7|; tr|E0CZ27|;	496.29	2476.41	5	-0.0009	23	3	0.018	Kme1SAPSTGGVKKPHRYRPGTVALR	Methyl_KR K1 89.04%	trypsin	H33
	sp|P84244|; tr|E0CYN1|; tr|E0CYR7|; tr|E0CZ27|;	504.699	2518.46	5	-0.0041	23	3	0.014	Kme1SAPSTGGVKme3KPHRYRPGTVALR	Methyl_KR K1, Trimethyl K10; 75.73%	trypsin	H33
	sp|P84244|; tr|E0CYN1|; tr|E0CYR7|; tr|E0CZ27|;	501.895	2504.44	5	-0.0062	23	3	0.0015	Kme2SAPSTGGVKme1KPHRYRPGTVALR	Dimethyl_KR K1, Methyl_KR K10; 85.76%	trypsin	H33
	sp|P84244|; tr|E0CYN1|; tr|E0CYR7|; tr|E0CZ27|;	504.699	2518.46	5	-0.0013	23	3	0.0029	Kme2SAPSTGGVKme2KPHRYRPGTVALR	Dimethyl_KR K1, K10 95.67%	trypsin	H33
	sp|P84244|; tr|E0CYN1|; tr|E0CYR7|; tr|E0CZ27|;	507.502	2532.47	5	-0.0022	23	3	0.05	Kme3SAPSTGGVKme2KPHRYRPGTVALR	Dimethyl_KR K10, Trimethyl K1; 65.56%	trypsin	H33
	sp|P68433|; sp|P84228|; sp|P84244|; tr|E0CYN1|; tr|E0CYR7|; tr|E0CZ27|;	404.002	1611.98	4	-0.0014	15	4	1.3e-05	Kme3STGGKAPRKQLATK	Trimethyl K1 99.99%	trypsin	all H3 isoforms
	sp|P68433|; sp|P84228|; sp|P84244|; tr|E0CYN1|; tr|E0CYR7|; tr|E0CZ27|;	400.498	1597.96	4	-0.0013	15	4	2.8e-05	Kme2STGGKAPRKQLATK	Dimethyl_KR K1 99.99%	trypsin	all H3 isoforms
	sp|P68433|; sp|P84228|; sp|P84244|; tr|E0CYN1|; tr|E0CYR7|; tr|E0CZ27|;	396.994	1583.95	4	0.0002	15	4	4.4e-05	Kme1STGGKAPRKQLATK	Methyl_KR K1 99.99%	trypsin	all H3 isoforms
Histone H4	sp|P62806|;	327.214	1304.83	4	-0.0002	11	4	0.02	GGAKRHRKme2VLR	Dimethyl_KR K8 88.16%	trypsin
	sp|P62806|;	466.272	1395.79	3	-0.0004	14	4	0.002	GKacGGKacGLGKGGAKacR	Acetyl K2, K5, K13 77.69%	trypsin
	sp|P62806|;	719.91	1437.81	2	0.0009	14	4	5.8e-07	GKacGGKacGLGKacGGAKacR		trypsin
	sp|P62806|;	540.083	2156.3	4	0.0017	18	3	5.5e-07	HRKme3VLRDNIQGITKPAIR	Trimethyl K3 93.16%	trypsin
	sp|P62806|;	536.579	2142.29	4	0.0013	18	3	0.00016	HRKme2VLRDNIQGITKPAIR	Dimethyl_KR K3 90.98%	trypsin
	sp|P62806|;	533.075	2128.27	4	0	18	3	0.00025	HRKme1VLRDNIQGITKPAIR	Methyl_KR K3 91.67%	trypsin
	sp|P62806|;	460.684	2298.38	5	-0.0047	19	4	0.0096	HRme2KVLRDNIQGITKPAIRR	Dimethyl_KR R2 82.13%	trypsin
	sp|P62806|;	463.488	2312.4	5	-0.0012	19	4	3.9e-05	HRKme3VLRDNIQGITKPAIRR	Trimethyl K3 97.11%	trypsin
	sp|P62806|;	460.683	2298.38	5	-0.0105	19	4	5.5e-05	HRKme2VLRDNIQGITKPAIRR	Dimethyl_KR K3 87.76%	trypsin
	sp|P62806|;	459.785	1835.11	4	-0.0006	16	2	6.7e-06	Kme1VLRDNIQGITKPAIR	Methyl_KR K1 99.95%	trypsin
	sp|P62806|;	466.793	1863.14	4	-0.0006	16	2	5.4e-06	Kme3VLRDNIQGITKPAIR	Trimethyl K1 99.64%	trypsin
	sp|P62806|;	466.792	1863.14	4	-0.0024	16	2	0.042	Kme1VLRme2DNIQGITKPAIR	Dimethyl_KR R4, Methyl_KR K1; 68.18%	trypsin
	sp|P62806|;	617.382	1849.13	3	-0.0006	16	2	3e-06	Kme2VLRDNIQGITKPAIR	Dimethyl_KR K1 99.98%	trypsin
	sp|P62806|;	463.289	1849.13	4	0.0003	16	2	0.014	Kme1VLRme1DNIQGITKPAIR		trypsin
	sp|P62806|;	463.289	1849.13	4	0.0001	16	2	0.011	KVLRme2DNIQGITKPAIR	Dimethyl_KR R4 76.46%	trypsin
	sp|P62806|;	466.793	1863.14	4	-0.0008	16	2	0.0049	(K)VL(Rme3)DNIQGITKPAIR	Trimethyl R4 49.93%	trypsin
	sp|P62806|;	399.25	1991.21	5	-0.0002	17	3	8e-06	Kme1VLRDNIQGITKPAIRR	Methyl_KR K1 99.70%	trypsin
	sp|P62806|;	502.314	2005.23	4	0.0003	17	3	4.6e-06	Kme2VLRDNIQGITKPAIRR	Dimethyl_KR K1 99.94%	trypsin
	sp|P62806|;	404.856	2019.24	5	0.0013	17	3	6.7e-05	Kme3VLRDNIQGITKPAIRR	Trimethyl K1 87.48%	trypsin
	sp|P62806|;	404.856	2019.24	5	-0.0012	17	3	0.041	Kme2VLRme1DNIQGITKPAIRR	Dimethyl_KR K1, Methyl_KR R4; 75.28%	trypsin
	sp|P62806|;	404.856	2019.24	5	-0.0001	17	3	0.013	(K)VL(Rme3)DNIQGITKPAIRR	Trimethyl R4 49.49%	trypsin
	sp|P62806|;	391.915	2345.44	6	-0.005	20	4	0.00064	Kme2VLRDNIQGITKPAIRRLAR	Dimethyl_KR K1 58.85%	trypsin
	sp|P62806|;	472.9	2359.47	5	0.0002	20	4	0.024	Kme3VLRDNIQGITKPAIRRLAR	Trimethyl K1 68.67%	trypsin
	sp|P62806|;	381.892	1142.65	3	0.0027	12	3	0.00093	(ac-S)GRGKGGKGLGK		trypsin
Histone H1	sp|P15864|; sp|P43277|; sp|P43274|; sp|Q07133|;	526.934	1577.78	3	0.001	15	1	0.0036	ALAAAGYDVEKNNSR		trypsin
	sp|P15864|;	532.327	2656.6	5	0.0019	26	0	0.0021	KAPAKKKAAKKPAGVRRKASGPPVSE		GluC	H12
	sp|P15864|; sp|P43277|;	535.558	2138.2	4	-0.0041	21	3	2.6e-05	KASGPPVSELITKAVAASKER		trypsin
	sp|P43277|; sp|P43274|; sp|P43276|;	841.487	4202.4	5	0.0109	41	0	0.0074	KNNSRIKLGLKSLVSKGTLVQTKGTGASGSFKLNKKAASGE		GluC
	sp|P15864|; sp|P43277|; sp|P43274|;	377.564	1129.67	3	0	11	0	2.2e-07	LITKAVAASKE		GluC
	sp|P43276|;	573.84	1145.66	2	-0.0012	11	0	2.2e-05	LITKAVSASKE		GluC	H15
	sp|P43275|;	580.83	1159.65	2	0.001	11	0	9.6e-06	LIVQAVSSSKE		GluC	H11
	sp|P43276|;	691.39	2071.15	3	0.0073	21	1	0.00017	RGGVSLPALKKALAAGGYDVE		GluC	H15
	sp|P15864|; sp|P43277|; sp|P43274|;	523.297	2089.16	4	0.0055	21	1	1.8e-07	RSGVSLAALKKALAAAGYDVE		GluC
	sp|P43275|;	702.725	2105.15	3	0.0037	21	1	3.1e-05	RSGVSLAALKKSLAAAGYDVE		GluC	H11
	sp|P43275|; sp|P15864|; sp|P43277|; sp|P43274|;	325.206	972.597	3	0.0002	10	1	0.0002	SGVSLAALKK		trypsin
	sp|P15864|; sp|P43277|; sp|P43274|;	694.394	2773.55	4	0.0015	27	4	0.00097	SGVSLAALKKALAAAGYDVEKNNSRIK		trypsin
	sp|P43274|;	759.438	3792.15	5	0.0029	39	1	0.0021	TAPAAPAAPAPAEKTPVKKKARKAAGGAKRKTSGPPVSE		GluC	H14
Histone H2A	tr|A9Z055|; tr|Q9CQ70|;	523.785	1045.56	2	0.0009	9	0	8.8e-05	AELQFPVSR		trypsin
	tr|A9Z055|; tr|Q9CQ70|;	472.924	1415.75	3	-0.003	12	1	0.0088	AELQFPVSRVDR		trypsin
	sp|Q8CGP5|; sp|Q8CGP6|; sp|Q8CGP7|; sp|P22752|; sp|Q6GSS7|; sp|Q64522|; sp|Q64523|; sp|Q8BFU2|; sp|Q8R1M2|; sp|Q3THW5|; sp|P27661|; sp|P0C0S6|; tr|Q3UA95|; tr|Q8CGP4|;	472.768	943.521	2	-0.0027	9	0	0.00091	AGLQFPVGR		trypsin
	sp|Q8CGP5|; sp|Q8CGP6|; sp|Q8CGP7|; sp|P22752|; sp|Q6GSS7|; sp|Q64522|; sp|Q64523|; sp|Q8BFU2|; sp|Q8R1M2|; sp|P27661|; tr|Q8CGP4|;	573.681	1718.02	3	0.0002	15	2	1.1e-05	AGLQFPVGRVHRLLR		trypsin
	tr|Q9CQ70|;	571.29	1140.57	2	-0.0014	9	1	0.0074	FLREGNYSR		trypsin	H2A-Bbd
	tr|Q9CQ70|;	433.23	1296.67	3	-0.0002	10	2	0.012	FLREGNYSRR		trypsin	H2A-Bbd
	tr|Q9CQ70|;	708.38	2122.12	3	0.0024	20	0	0.0033	GNYSRRLSSSAPVFLAGVLE		GluC	H2A-Bbd
	sp|Q3THW5|; sp|P0C0S6|; tr|Q3TFU6|; tr|Q5NC91|; tr|Q8R029|;	650.694	1949.06	3	0.0027	17	1	0.0074	HLQLAIRGDEELDSLIK		trypsin
	sp|Q3THW5|; sp|P0C0S6|; tr|Q3TFU6|; tr|Q5NC91|; tr|Q8R029|;	661.173	3300.83	5	-0.0006	31	2	0.0048	HLQLAIRGDEELDSLIKATIAGGGVIPHIHK		trypsin
	sp|Q8CGP5|; sp|Q8CGP6|; sp|Q8CGP7|; sp|P22752|; sp|Q6GSS7|; sp|Q64523|; sp|Q8BFU2|; sp|Q8R1M2|; sp|P27661|; tr|Q8CGP4|;	564.972	1691.9	3	-0.0003	14	1	2.2e-05	HLQLAIRNDEELNK		trypsin
	sp|Q6GSS7|; sp|Q64523|;	526.802	2103.18	4	0.0004	18	2	7.8e-07	HLQLAIRNDEELNKLLGK		trypsin
	sp|Q8CGP5|; sp|Q8CGP6|; sp|Q8CGP7|; sp|P22752|; sp|Q8BFU2|; sp|Q8R1M2|; tr|Q8CGP4|;	711.403	2131.19	3	0.0008	18	2	4.6e-06	HLQLAIRNDEELNKLLGR		trypsin
	tr|Q9CQ70|;	627.804	1253.59	2	-0.0002	10	0	0.019	HVCRVVQNNE		GluC	H2A-Bbd
	tr|Q9CQ70|;	491.25	980.486	2	0.0001	8	0	0.0083	IAPEHVCR		trypsin	H2A-Bbd
	tr|Q9CQ70|;	422.568	1264.68	3	0.001	10	2	0.0015	KRIAPEHVCR		trypsin	H2A-Bbd
	tr|Q9CQ70|;	476.272	1901.06	4	-0.0003	16	3	8.3e-05	KVTRSQRAELQFPVSR		trypsin	H2A-Bbd
	tr|B1AUI2|; tr|B1AV31|; tr|Q9CQ70|;	602.671	1804.99	3	0.0011	17	1	2.1e-05	LAGEVAHTTGRKRIAPE		GluC
	sp|Q6GSS7|; sp|Q64522|; sp|Q64523|; sp|Q8R1M2|;	407.235	1218.68	3	0.0005	10	2	0.0015	LLRKGNYAER		trypsin
	sp|Q6GSS7|; sp|Q64523|;	764.721	3054.85	4	0.0012	29	0	2.1e-08	LNKLLGKVTIAQGGVLPNIQAVLLPKKTE		GluC
	sp|Q8CGP5|; sp|Q8CGP6|; sp|Q8CGP7|; sp|P22752|; sp|Q8BFU2|; sp|Q8R1M2|; tr|Q8CGP4|;	771.724	3082.87	4	0.0058	29	0	2.3e-06	LNKLLGRVTIAQGGVLPNIQAVLLPKKTE		GluC
	sp|Q9QZQ8-1|; sp|Q9QZQ8-2|; tr|Q8CA90|;	757.436	2269.29	3	0.0057	22	0	6e-06	LNQLLKGVTIASGGVLPNIHPE		GluC
	tr|Q9CQ70|;	587.998	1760.97	3	0.0035	14	1	0.0025	LQFPVSRVDRFLRE		GluC	H2A-Bbd
	tr|Q9CQ70|;	1139.27	3414.8	3	-0.0054	33	0	1.2e-07	LSSSAPVFLAGVLEYLTSNILELAGEVAHTTGR		trypsin	H2A-Bbd
	tr|A2BFQ5|; tr|B1AV31|; tr|Q497L1|; tr|Q5M8Q2|; tr|Q810S6|; tr|Q9DAD9|;	606.839	1211.66	2	0.0006	10	0	0.0018	LVVQNNEQLR		trypsin
	tr|A2BFQ5|; tr|B1AV31|; tr|Q5M8Q2|; tr|Q810S6|; tr|Q9DAD9|;	810.879	1619.74	2	0.0009	15	0	0.0015	QLFKPGGTSVNEDDN		trypsin
	tr|Q9CQ70|;	379.87	1136.59	3	0.0006	9	1	0.0061	RIAPEHVCR		trypsin	H2A-Bbd
	tr|Q9CQ70|;	515.297	2057.16	4	-0.0013	17	4	0.0037	RKVTRSQRAELQFPVSR		trypsin	H2A-Bbd
	tr|Q9CQ70|;	1191.31	3570.9	3	-0.0033	34	1	6.1e-13	RLSSSAPVFLAGVLEYLTSNILELAGEVAHTTGR		trypsin	H2A-Bbd
	tr|Q9CQ70|;	772.028	3855.1	5	0.0003	36	3	0.049	RLSSSAPVFLAGVLEYLTSNILELAGEVAHTTGRKR		trypsin	H2A-Bbd
	sp|Q8CGP5|; sp|Q8CGP6|; sp|Q8CGP7|; sp|P22752|; sp|Q8BFU2|; sp|Q8R1M2|; sp|P27661|;	743.425	1484.83	2	-0.0002	15	0	0.0074	RVGAGAPVYLAAVLE		GluC
	sp|Q6GSS7|; sp|Q64522|; sp|Q64523|;	752.404	1502.79	2	0.0016	15	0	0.005	RVGAGAPVYMAAVLE		GluC
	tr|A9Z055|; tr|Q9CQ70|;	473.255	1416.74	3	-0.0038	12	1	0.0001	SQRAELQFPVSR		trypsin
	tr|A9Z055|; tr|Q9CQ70|;	596.658	1786.95	3	0.0097	15	2	0.0019	SQRAELQFPVSRVDR		trypsin
	tr|Q9CQ70|;	551.809	2203.21	4	0.0105	18	3	5.4e-05	SQRAELQFPVSRVDRFLR		trypsin	H2A-Bbd
	sp|Q3THW5|; sp|P0C0S6|; tr|Q3UA95|;	439.246	1314.72	3	0.0018	12	1	0.0013	SQRAGLQFPVGR		trypsin
	sp|Q8CGP5|; sp|Q8CGP6|; sp|Q8CGP7|; sp|P22752|; sp|Q6GSS7|; sp|Q64522|; sp|Q64523|; sp|Q8BFU2|; sp|Q8R1M2|; sp|P27661|; tr|Q8CGP4|;	425.571	1273.69	3	0.001	12	1	0.00096	SSRAGLQFPVGR		trypsin
	tr|B1AUI2|; tr|B1AV31|; tr|Q9CQ70|;	479.276	1434.81	3	0.0002	13	0	3.3e-05	VAHTTGRKRIAPE		GluC
	tr|Q9CQ70|;	504.596	1510.76	3	0.0008	12	2	3.9e-07	VDRFLREGNYSR		trypsin	H2A-Bbd
	tr|Q9CQ70|;	417.724	1666.87	4	0.0001	13	3	0.00033	VDRFLREGNYSRR		trypsin	H2A-Bbd
	sp|Q6GSS7|; sp|Q64522|; sp|Q64523|;	735.996	3674.94	5	-0.0038	35	3	0.033	VGAGAPVYMAAVLEYLTAEILELAGNAARDNKKTR		trypsin
	sp|Q8CGP5|; sp|Q8CGP6|; sp|Q8CGP7|; sp|P22752|; sp|Q6GSS7|; sp|Q64522|; sp|Q64523|; sp|Q8BFU2|; sp|Q8R1M2|; sp|P27661|; tr|Q8CGP4|;	966.089	1930.16	2	0.0012	19	0	0.041	VTIAQGGVLPNIQAVLLPK		trypsin
	sp|P22752|; sp|Q6GSS7|; sp|Q8BFU2|;	791.467	3161.84	4	0.0008	30	4	1.6e-08	VTIAQGGVLPNIQAVLLPKKTESHHKAKGK		trypsin
	tr|B1AUI2|; tr|Q9CQ70|;	734.881	1467.75	2	0.0003	12	2	0.00064	VVQNNEQLHQLF		chymotrypsin
	tr|B1AUI2|; tr|Q9CQ70|;	798.926	1595.84	2	-0.0037	13	0	1.9e-06	VVQNNEQLHQLFK		trypsin
	tr|Q9CQ70|;	792.383	3165.5	4	0.0029	28	1	0.0077	VVQNNEQLHQLFKQGGTSVFEPPEPDDN		trypsin	H2A-Bbd
Histone H2B	sp|Q9D9Z7|;	424.742	1694.94	4	-0.0002	13	3	0.018	AKPTFKRQCYIKR		trypsin
	sp|P70696|; sp|Q64475|; sp|Q6ZWY9|; sp|P10853|; sp|Q64478|; sp|Q8CGP1|; sp|P10854|; sp|Q8CGP2-1|; sp|Q8CGP2-2|; sp|Q64525|; sp|Q64524|; sp|Q9D2U9|; sp|Q8CGP0|; tr|Q8CBB6|; tr|Q921L4|;	498.27	1989.05	4	-0.0004	17	0	5.9e-05	ASRLAHYNKRSTITSRE		GluC
	sp|P70696|; sp|Q64475|; sp|Q6ZWY9|; sp|P10853|; sp|Q64478|; sp|P10854|; sp|Q8CGP2-1|; sp|Q8CGP2-2|; sp|Q64525|; sp|Q9D2U9|; sp|Q8CGP0|;	328.85	983.528	3	-0.0006	9	1	0.00074	AVTKYTSSK		trypsin
	sp|P70696|; sp|Q64475|; sp|Q6ZWY9|; sp|P10853|; sp|Q64478|; sp|Q8CGP1|; sp|P10854|; sp|Q8CGP2-1|; sp|Q8CGP2-2|; sp|Q64525|; tr|Q8CBB6|; tr|Q921L4|;	408.733	815.451	2	0.0006	7	0	0.041	EIQTAVR		trypsin
	sp|P70696|; sp|Q64475|; sp|Q6ZWY9|; sp|P10853|; sp|Q64478|; sp|Q8CGP1|; sp|P10854|; sp|Q8CGP2-1|; sp|Q8CGP2-2|; sp|Q64525|; tr|Q8CBB6|; tr|Q921L4|;	584.352	1750.04	3	0.0005	16	1	0.0095	EIQTAVRLLLPGELAK		trypsin
	sp|P70696|;	346.21	1035.61	3	0.0005	10	2	0.002	GATISKKGFK	Methyl_KR K10, Trimethyl K1; 93.09%	trypsin	TH2B
	sp|P70696|;	388.908	1163.7	3	0.0009	11	3	2.9e-06	GATISKKGFKK		trypsin	TH2B
	sp|P70696|; sp|Q64475|; sp|Q6ZWY9|; sp|P10853|; sp|Q64478|; sp|P10854|; sp|Q8CGP2-1|; sp|Q8CGP2-2|; sp|Q64525|; sp|Q9D2U9|; sp|Q8CGP0|;	424.239	1269.69	3	0.0019	12	0	1.3e-07	GTKAVTKYTSSK		GluC
	sp|P70696|; sp|Q64475|; sp|Q6ZWY9|; sp|P10853|; sp|Q64478|; sp|Q8CGP1|; sp|P10854|; sp|Q8CGP2-1|; sp|Q8CGP2-2|; sp|Q64525|; sp|Q64524|; sp|Q9D2U9|; sp|Q8CGP0|; tr|Q8CBB6|; tr|Q921L4|;	409.894	1226.66	3	-0.0002	12	1	0.0001	HAVSEGTKAVTK		trypsin
	sp|Q8CGP1|; sp|Q64524|;	445.242	1776.94	4	0.0009	17	2	4e-10	HAVSEGTKAVTKYTSAK		trypsin
	sp|P70696|; sp|Q64475|; sp|Q6ZWY9|; sp|P10853|; sp|Q64478|; sp|P10854|; sp|Q8CGP2-1|; sp|Q8CGP2-2|; sp|Q64525|; sp|Q9D2U9|; sp|Q8CGP0|;	449.24	1792.93	4	-0.0004	17	2	2.3e-12	HAVSEGTKAVTKYTSSK		trypsin
	sp|Q9D9Z7|;	318.86	953.557	3	0.0008	7	0	0.0092	HLRPLYR		trypsin	H2BV
	sp|Q6ZWY9|; sp|Q64478|; sp|P10854|; sp|Q64525|;	397.219	1584.85	4	-0.0002	14	2	2.7e-06	IAGEASRLAHYNKR		trypsin
	sp|Q6ZWY9|; sp|Q64478|; sp|P10854|; sp|Q64525|;	606.534	3027.63	5	0.0005	27	4	0.0029	IAGEASRLAHYNKRSTITSREIQTAVR		trypsin
	sp|P70696|; sp|Q64475|; sp|P10853|; sp|Q8CGP1|; sp|Q8CGP2-1|; sp|Q8CGP2-2|; sp|Q9D2U9|; sp|Q8CGP0|; tr|Q8CBB6|; tr|Q921L4|;	404.722	1614.86	4	0.0015	14	2	1.2e-05	IASEASRLAHYNKR		trypsin
	sp|P70696|; sp|Q64475|; sp|P10853|; sp|Q8CGP1|; sp|Q8CGP2-1|; sp|Q8CGP2-2|; sp|Q9D2U9|; sp|Q8CGP0|; tr|Q8CBB6|; tr|Q921L4|;	566.058	2260.2	4	-0.002	20	3	0.0004	IASEASRLAHYNKRSTITSR		trypsin
	sp|P70696|; sp|Q64475|; sp|Q6ZWY9|; sp|P10853|; sp|Q64478|; sp|Q8CGP1|; sp|P10854|; sp|Q8CGP2-1|; sp|Q8CGP2-2|; sp|Q64525|; tr|Q8CBB6|; tr|Q921L4|;	655.397	1308.78	2	0.0035	12	0	0.0084	IQTAVRLLLPGE		GluC
	sp|P70696|; sp|Q64475|; sp|Q6ZWY9|; sp|P10853|; sp|Q64478|; sp|Q8CGP1|; sp|P10854|; sp|Q8CGP2-1|; sp|Q8CGP2-2|; sp|Q64525|; tr|Q8CBB6|; tr|Q921L4|;	537.066	2144.23	4	0.0027	20	1	7.4e-05	IQTAVRLLLPGELAKHAVSE		GluC
	sp|P70696|; sp|Q64475|; sp|Q6ZWY9|; sp|P10853|; sp|Q64478|; sp|Q8CGP1|; sp|P10854|; sp|Q8CGP2-1|; sp|Q8CGP2-2|; sp|Q64525|; sp|Q64524|; sp|Q9D2U9|; sp|Q8CGP0|; tr|Q8C622|; tr|Q8CBB6|; tr|Q921L4|;	516.286	1545.84	3	0	13	2	3e-07	LAHYNKRSTITSR		trypsin
	sp|P70696|; sp|Q64475|; sp|Q6ZWY9|; sp|P10853|; sp|Q64478|; sp|Q8CGP1|; sp|P10854|; sp|Q8CGP2-1|; sp|Q8CGP2-2|; sp|Q64525|; tr|Q8CBB6|; tr|Q921L4|;	586.827	2343.28	4	0.0001	20	3	2.7e-07	LAHYNKRSTITSREIQTAVR		trypsin
	sp|P70696|; sp|Q64475|; sp|Q6ZWY9|; sp|P10853|; sp|Q64478|; sp|Q8CGP1|; sp|P10854|; sp|Q8CGP2-1|; sp|Q8CGP2-2|; sp|Q64525|; sp|Q64524|; sp|Q9D2U9|; sp|Q8CGP0|; tr|Q8CBB6|; tr|Q921L4|;	427.74	853.466	2	0.0004	8	0	0.00064	LAKHAVSE		GluC
	sp|P70696|; sp|Q64475|; sp|Q6ZWY9|; sp|P10853|; sp|Q64478|; sp|Q8CGP1|; sp|P10854|; sp|Q8CGP2-1|; sp|Q8CGP2-2|; sp|Q64525|; sp|Q64524|; sp|Q9D2U9|; sp|Q8CGP0|; tr|Q8CBB6|; tr|Q921L4|;	588.34	1762	3	0.0004	17	1	1e-05	LLLPGELAKHAVSEGTK		trypsin
	sp|P70696|; sp|Q64475|; sp|Q6ZWY9|; sp|P10853|; sp|Q64478|; sp|Q8CGP1|; sp|P10854|; sp|Q8CGP2-1|; sp|Q8CGP2-2|; sp|Q64525|; sp|Q64524|; sp|Q9D2U9|; sp|Q8CGP0|; tr|Q8CBB6|; tr|Q921L4|;	721.424	2161.25	3	0.004	21	2	0.0026	LLLPGELAKHAVSEGTKAVTK		trypsin
	sp|P70696|; sp|Q64475|; sp|Q6ZWY9|; sp|P10853|; sp|Q64478|; sp|P10854|; sp|Q8CGP2-1|; sp|Q8CGP2-2|; sp|Q64525|; sp|Q9D2U9|; sp|Q8CGP0|;	546.511	2727.52	5	0.0006	26	3	1.6e-07	LLLPGELAKHAVSEGTKAVTKYTSSK		trypsin
	sp|P70696|; sp|Q64475|; sp|Q6ZWY9|; sp|P10853|; sp|Q64478|; sp|Q8CGP1|; sp|P10854|; sp|Q8CGP2-1|; sp|Q8CGP2-2|; sp|Q64525|; sp|Q64524|; sp|Q9D2U9|; sp|Q8CGP0|; tr|Q8CBB6|; tr|Q921L4|;	553.814	2211.23	4	0.0004	21	2	0.00032	LLPGELAKHAVSEGTKAVTKY		chymotrypsin
	sp|P70696|; sp|Q64475|; sp|Q6ZWY9|; sp|P10853|; sp|Q64478|; sp|P10854|; sp|Q8CGP2-1|; sp|Q8CGP2-2|; sp|Q64525|; sp|Q9D2U9|; sp|Q8CGP0|;	654.616	2614.43	4	0.0006	25	3	0.00016	LLPGELAKHAVSEGTKAVTKYTSSK		chymotrypsin
	sp|P70696|; sp|Q64475|; sp|Q6ZWY9|; sp|P10853|; sp|Q64478|; sp|Q8CGP1|; sp|P10854|; sp|Q8CGP2-1|; sp|Q8CGP2-2|; sp|Q64525|; sp|Q64524|; sp|Q9D2U9|; sp|Q8CGP0|; tr|Q8CBB6|; tr|Q921L4|;	525.543	2098.14	4	-0.0005	20	1	0.0028	LPGELAKHAVSEGTKAVTKY		chymotrypsin
	sp|P70696|; sp|Q64475|; sp|Q6ZWY9|; sp|P10853|; sp|Q64478|; sp|P10854|; sp|Q8CGP2-1|; sp|Q8CGP2-2|; sp|Q64525|; sp|Q9D2U9|; sp|Q8CGP0|;	626.345	2501.35	4	0.0013	24	2	7.7e-07	LPGELAKHAVSEGTKAVTKYTSSK		chymotrypsin
	sp|Q6ZWY9|; sp|P10853|; sp|Q64478|; sp|Q8CGP1|; tr|Q8CBB6|; tr|Q921L4|;	546.805	1091.6	2	-0.0019	11	1	0.00022	PEPAKSAPAPK		trypsin
	sp|Q6ZWY9|; sp|P10853|; sp|Q64478|; sp|Q8CGP1|; tr|Q8CBB6|; tr|Q921L4|;	498.287	1491.84	3	-0.0007	15	3	5.4e-05	PEPAKSAPAPKKGSK		trypsin
	sp|Q6ZWY9|; sp|P10853|; sp|Q64478|; sp|Q8CGP1|; tr|Q8CBB6|; tr|Q921L4|;	405.99	1619.93	4	-0.0041	16	4	0.0019	PEPAKSAPAPKKGSKK		trypsin
	sp|P70696|;	400.572	1198.69	3	0.0024	12	1	9.1e-09	PEVAVKGATISK		trypsin	TH2B
	sp|P70696|;	332.704	1326.79	4	0.0003	13	2	4.2e-09	PEVAVKGATISKK		trypsin	TH2B
	sp|P70696|;	383.727	1530.88	4	0.0015	15	0	2.9e-06	PEVAVKGATISKKGF		chymotrypsin	TH2B
	sp|P70696|;	415.75	1658.97	4	-0.0005	16	3	1.2e-07	PEVAVKGATISKKGFK		trypsin	TH2B
	sp|P70696|;	447.774	1787.07	4	-0.001	17	4	2.4e-13	PEVAVKGATISKKGFKK		trypsin	TH2B
	sp|P70696|; sp|Q64475|; sp|Q6ZWY9|; sp|P10853|; sp|Q64478|; sp|Q8CGP1|; sp|P10854|; sp|Q8CGP2-1|; sp|Q8CGP2-2|; sp|Q64525|; tr|Q8CBB6|; tr|Q921L4|;	487.939	1460.8	3	0.0005	13	1	0.0058	STITSREIQTAVR		trypsin
	sp|P70696|; sp|Q64475|; sp|Q6ZWY9|; sp|P10853|; sp|Q64478|; sp|Q8CGP1|; sp|P10854|; sp|Q8CGP2-1|; sp|Q8CGP2-2|; sp|Q64525|; tr|Q8CBB6|; tr|Q921L4|;	799.468	2395.38	3	0.0021	22	2	0.018	STITSREIQTAVRLLLPGELAK		trypsin
	sp|P70696|;	644.647	2574.56	4	0.001	24	0	8.3e-08	VAVKGATISKKGFKKAVTKTQKKE		GluC	TH2B
	sp|Q9D9Z7|;	527.323	1052.63	2	-0.0033	9	1	0.01	VLKEVVPNR		trypsin	H2BV
Histone H3	sp|P68433|; sp|P84228|; sp|P84244|;	518.638	1552.89	3	0.0003	13	4	0.00052	DIQLARRIRGERA		trypsin
	sp|P68433|; sp|P84228|; sp|P84244|; tr|E0CZ27|;	452.015	1804.03	4	0.0001	14	3	0.0014	EIRRYQKSTELLIR		trypsin
	sp|P84244|; sp|P02301|; tr|E0CZ27|;	774.743	2321.21	3	0.005	21	2	0.00031	IAQDFKTDLRFQSAAIGALQE		GluC
	sp|P68433|; sp|P84228|; sp|P84244|; tr|E0CYN1|; tr|E0CYR7|; tr|E0CZ27|;	329.542	985.604	3	0.0003	9	2	0.0046	KQLATKAAR		trypsin
	sp|P68433|; sp|P84228|; sp|P84244|; tr|E0CYN1|; tr|E0CYR7|; tr|E0CZ27|;	393.49	1569.93	4	-0.0014	15	4	8.9e-05	KSTGGKAPRKQLATK		trypsin
	sp|P68433|; sp|P84228|; sp|P84244|; tr|E0CZ27|;	594.381	1780.12	3	0.0011	14	0	0.00035	LLIRKLPFQRLVRE		GluC
	sp|P84244|; sp|P02301|; tr|E0CZ27|;	702.386	1402.76	2	0.0012	13	0	0.0071	LRFQSAAIGALQE		GluC
	sp|P68433|; sp|P84228|; sp|P84244|;	514.306	1539.9	3	0.0047	13	2	1.5e-05	RVTIMPKDIQLAR		trypsin
	sp|P68433|; sp|P84228|; sp|P84244|;	425.005	1695.99	4	0	14	3	0.0034	RVTIMPKDIQLARR		trypsin
	sp|P68433|; sp|P84228|; sp|P84244|; tr|E0CZ27|;	469.609	1405.8	3	0.0002	11	2	0.0012	RYQKSTELLIR		trypsin
	sp|P68433|; sp|P84228|; sp|P84244|; tr|E0CYN1|; tr|E0CYR7|; tr|E0CZ27|;	436.011	1740.01	4	0.002	17	4	0.0016	STGGKAPRKQLATKAAR		trypsin
	sp|P68433|; sp|P84228|; sp|P84244|;	462.271	1383.79	3	0.0013	12	1	2.4e-05	VTIMPKDIQLAR		trypsin
	sp|P68433|; sp|P84228|; sp|P84244|;	385.981	1539.89	4	0.0009	13	2	0.00012	VTIMPKDIQLARR		trypsin
Histone H4	sp|P62806|;	348.221	1041.64	3	0.0008	9	1	0.032	ALKRQGRTL		chymotrypsin
	sp|P62806|;	402.575	1204.7	3	-0.0009	10	2	0.0039	ALKRQGRTLY		chymotrypsin
	sp|P62806|;	442.589	1324.75	3	0.0004	12	0	0.00042	DNIQGITKPAIR		trypsin
	sp|P62806|;	371.218	1480.84	4	-0.0049	13	1	0.0005	DNIQGITKPAIRR		trypsin
	sp|P62806|;	667.362	1999.07	3	0.0016	18	0	0.00064	DVVYALKRQGRTLYGFGG		AspN
	sp|P62806|;	345.459	1377.81	4	-0.0004	14	4	0.0015	GGKGLGKGGAKRHR		trypsin
	sp|P62806|;	318.448	1269.76	4	0.0008	14	4	0.00019	GKGGKGLGKGGAKR		trypsin
	sp|P62806|;	693.925	1385.84	2	-0.0035	12	1	2e-06	GVLKVFLENVIR		trypsin
	sp|P62806|;	590.814	1179.61	2	-0.0004	10	0	4.1e-05	ISGLIYEETR		trypsin
	sp|P62806|;	532.303	1593.89	3	-0.0055	14	2	5.6e-05	KTVTAMDVVYALKR		trypsin
	sp|P62806|;	646.846	1291.68	2	0.0005	11	1	0.006	LENVIRDAVTY		chymotrypsin
	sp|P62806|;	640.829	1279.64	2	0.0031	11	1	0.00019	NVIRDAVTYTE		GluC
	sp|P62806|;	528.267	1054.52	2	0.0005	10	1	0.00043	QGRTLYGFGG		trypsin
	sp|P62806|;	390.255	1167.74	3	0.0012	10	4	0.042	RLARRGGVKR		trypsin
	sp|P62806|;	616.993	1847.96	3	0	16	0	5.3e-07	TEHAKRKTVTAMDVVY		chymotrypsin
	sp|P62806|;	581.353	1160.69	2	-0.0005	10	0	0.0054	TRGVLKVFLE		GluC
