# Supplementary material for: Epigenetic marking of sperm by post-translational modification of histones and protamines
Source: Epigenetics Chromatin. 2014 Jan 20;7:2. doi: 10.1186/1756-8935-7-2 (PMC3904194; doi:10.1186/1756-8935-7-2)
Supplement: Additional file 3: Table S2 — List of all protamine peptides derived from mouse sperm found in the peptide-based bottom-up experiments. In the peptide sequence the site/s of N-terminal acetylation are designated by ‘ac-’, before the modified residue, acetylation by ‘ac’, mono-methylation by ‘me1’, and phosphorylation by ‘p’. [file 1756-8935-7-2-S3.xlsx]

## Sheet: Protamine pep final (july1)
sample name		dat file	prot_hit_num	Protamine	Uniprot accession	prot_score	prot_mass	prot_matches	prot_matches_sig	prot_sequences	prot_sequences_sig	pep_query	pep_rank	pep_isbold	pep_isunique	peptide experimental m/z	peptide experimental mass	peptide experimental charge	pep calc mr	peptide mass shift	pep start	pep end	peptide length	number of missed cleavages	pep score	Mascot expectation value	pep_res_before	pep_seq	pep_res_after	pep_var_mod	pep_var_mod_pos	pep_scan_title	number of same scans	Peptide and site of PTM	spectral count	single peptide hit - checked	input_file_name	annotated	URL	CID/ETD	ambiguous	Site analysis	enzyme	PTM
High-salt extract, trypsin		F136128	30	Protamine 1	sp|P02319|HSP1_MOUSE	105	7467	42	14	14	8	1878	1	1	1	386.194	1540.75	4	1540.75	0	2	12	11	4	34.56	0.39	M	ARYRCCRSKSR	S	Acetyl (Protein N-term)	2.00000000000.0	1014: Scan 1976 (rt=21.8395) [s:\p749\Proteomics\ORBI_2\andreamizzi_20110310_sperm_trypsin_chymo_AspN_ETD_CID\20110310_11_NaCl_trypsin.RAW]	1	ac-ARYRCCRSKSR	1	PTM assigned from single peptide hit, synthetic peptide validated	F136128.csv	M.ac-ARYRCCRSKSR.S	http://fgcz-mascot-server.uzh.ch/mascot/cgi/peptide_view.pl?file=..%2Fdata%2F20110422%2FF136128.dat;_msresflags=3138;_msresflags2=10;ave_thresh=52;hit=1;px=1;query=1878;section=5	ETD			Semi-tryptic	1
20110519_07_trypsin_H2SO4_1.mgf		138300	3			64	7467	15	5	8	3	1411	1	1	1	395.683	1578.7	4	1578.7	-0.0004	2	12	11	4	21.54	0.19	M	ARYRCCRSKSR	S	Phospho_STY (STY)	0.00000007000.0	257: Scan 1265 (rt=21.9188) [s:\p749\Proteomics\ORBI_2\andreamizzi_20110517_sperm_trypsin_GluC_ETD_CID\20110519_07_trypsin_H2SO4_1.RAW]	1	ARYRCCRSpKSR	2		F138300.csv	M.ARYRCCRpSKSR.S					Semi-tryptic	1
rep 2h7		F136120	32			103	7467	28	10	9	4	1738	1	1	1	416.7	1662.77	4	1662.77	0.0008	37	47	11	4	40.47	0.0042	R	CCRRRRSYTIR	C	Phospho_STY (STY)	0.00000070000.0	609: Scan 1610 (rt=22.7023) [s:\p749\Proteomics\ORBI_2\andreamizzi_20110310_sperm_trypsin_chymo_AspN_ETD_CID\20110310_04_rep_2h7.RAW]	1	CCRRRRSpYTIR	3		F136120.csv	R.CCRRRRpSYTIR.C	http://fgcz-mascot-server.uzh.ch/mascot/cgi/peptide_view.pl?file=..%2Fdata%2F20110421%2FF136120.dat;_msresflags=3138;_msresflags2=10;ave_thresh=53;hit=1;px=1;query=1738;section=5	ETD	no		Semi-tryptic	1
20110519_03_trypsin_swimup_NaCl_1.mgf		138210	19			121	7467	35	15	14	9	19	1	1	1	360.159	718.304	2	718.305	-0.0006	43	47	5	0	37.74	0.0094	R	SYTIR	C	Phospho_STY (STY)	0.70000.0	1840: Scan 3210 (rt=33.5407) [s:\p749\Proteomics\ORBI_2\andreamizzi_20110517_sperm_trypsin_GluC_ETD_CID\20110519_03_trypsin_swimup_NaCl_1.RAW]	1	SpYTIR	2		F138210.csv	R.pSYTIR.C					Semi-tryptic	1
H2SO4 extract, trypsin		F136121	17			88	7467	20	10	9	5	847	1	1	1	649.802	1297.59	2	1297.59	0.001	43	51	9	3	26.17	0.0081	R	SYTIRCKKY	-	Phospho_STY (STY)	0.700000000.0	778: Scan 2341 (rt=31.1211) [s:\p749\Proteomics\ORBI_2\andreamizzi_20110310_sperm_trypsin_chymo_AspN_ETD_CID\20110310_07_H2SO4_trypsin.RAW]	1	SpYTIRCKKY	11		F136121.csv	R.pSYTIRCKKY.-	http://fgcz-mascot-server.uzh.ch/mascot/cgi/peptide_view.pl?file=..%2Fdata%2F20110421%2FF136121.dat;_msresflags=3138;_msresflags2=10;ave_thresh=53;hit=1;px=1;query=847;section=5	ETD	no		Semi-tryptic	1
High-salt extract, trypsin		F136128	30			105	7467	42	14	14	8	199	1	1	1	438.211	874.407	2	874.406	0.0007	42	47	6	1	23.31	0.19	R	RSYTIR	C	Phospho_STY (STY)	0.070000.0	1454: Scan 2709 (rt=28.8732) [s:\p749\Proteomics\ORBI_2\andreamizzi_20110310_sperm_trypsin_chymo_AspN_ETD_CID\20110310_11_NaCl_trypsin.RAW]	1	RSpYTIR	1	keep: other peptides for same PTM detected	F136128.csv	R.RpSYTIR.C	http://fgcz-mascot-server.uzh.ch/mascot/cgi/peptide_view.pl?file=..%2Fdata%2F20110422%2FF136128.dat;_msresflags=3138;_msresflags2=10;ave_thresh=52;hit=1;px=1;query=199;section=5	CID			Semi-tryptic	1
20110519_03_trypsin_swimup_NaCl_1.mgf		138210	19			121	7467	35	15	14	9	1543	1	1	1	485.571	1453.69	3	1453.69	0.0003	42	51	10	4	43.99	0.0021	R	RSYTIRCKKY	-	Phospho_STY (STY)	0.0700000000.0	1690: Scan 3013 (rt=32.0825) [s:\p749\Proteomics\ORBI_2\andreamizzi_20110517_sperm_trypsin_GluC_ETD_CID\20110519_03_trypsin_swimup_NaCl_1.RAW]	1	RSpYTIRCKKY	9		F138210.csv	R.RpSYTIRCKKY.-					Semi-tryptic	1
\\fgcz-ms.uzh.ch\p749\Proteomics\ORBI_2\andreamizzi_20110708_sperm_trypsin_ETD_CID\mgf__low_res_MS2_nomerge\20110708_19_sperm_B5old_H2SO4_trypsin_110709091039.mgf		F140661.csv	8			183	7467	34	11	8	6	217	1	1	1	344.51	1030.51	3	1030.51	0.0009	41	47	7	2	39.68	0.0024	R	RRSYTIR	C	Phospho_STY (STY)	0.0070000.0	629: Scan 1342 (rt=24.8654) [s:\p749\Proteomics\ORBI_2\andreamizzi_20110708_sperm_trypsin_ETD_CID\20110708_19_sperm_B5old_H2SO4_trypsin_110709091039.RAW]	1	RRSpYTIR	12		F140661.csv	R.RRpSYTIR.C					Semi-tryptic	1
20110519_01_NaCl_ziptipped_1.mgf		137537	23			145	7467	36	19	14	9	1211	1	1	1	440.551	1318.63	3	1318.63	-0.0003	41	49	9	3	26.36	0.13	R	RRSYTIRCK	K	Phospho_STY (STY)	0.009000000.0	1403: Scan 2466 (rt=28.4282) [s:\p749\Proteomics\ORBI_2\andreamizzi_20110517_sperm_trypsin_GluC_ETD_CID\20110519_01_NaCl_ziptipped_1.RAW]	1	RRSpYTIRCK	2		F137537.csv	R.RRpSYTIRCK.K	http://fgcz-mascot-server.uzh.ch/mascot/cgi/peptide_view.pl?file=..%2Fdata%2F20110519%2FF137537.dat;_msresflags=3138;_msresflags2=10;ave_thresh=53;db_idx=1;hit=1;index=sp|P02319|HSP1_MOUSE;px=1;query=1211;section=5	ETD	no		Semi-tryptic	1
20110519_01_NaCl_ziptipped_1.mgf		137537	23			145	7467	36	19	14	9	1490	1	1	1	483.25	1446.73	3	1446.73	-0.0003	41	50	10	4	40.52	0.0043	R	RRSYTIRCKK	Y	Phospho_STY (STY)	0.0090000000.0	1079: Scan 1972 (rt=23.933) [s:\p749\Proteomics\ORBI_2\andreamizzi_20110517_sperm_trypsin_GluC_ETD_CID\20110519_01_NaCl_ziptipped_1.RAW]	1	RRSpYTIRCKK	1	keep: other peptides for same PTM detected	F137537.csv	R.RRpSYTIRCKK.Y	http://fgcz-mascot-server.uzh.ch/mascot/cgi/peptide_view.pl?file=..%2Fdata%2F20110519%2FF137537.dat;_msresflags=3138;_msresflags2=10;ave_thresh=53;db_idx=1;hit=1;index=sp|P02319|HSP1_MOUSE;px=1;query=1490;section=5	ETD	no	Phospho_STY S3 93.68%	Semi-tryptic	1
20110524_03_trypsin_swimup_NaCl_1_II.mgf		138304	29			86	7467	38	12	13	8	831	1	1	1	396.544	1186.61	3	1186.61	0.0012	40	47	8	3	43.42	0.0079	R	RRRSYTIR	C	Phospho_STY (STY)	0.00070000.0	1208: Scan 2357 (rt=25.0027) [s:\p749\Proteomics\ORBI_2\andreamizzi_20110517_sperm_trypsin_GluC_ETD_CID\20110524_03_trypsin_swimup_NaCl_1_II.RAW]	1	RRRSpYTIR	5		F138304.csv	R.RRRpSYTIR.C					Semi-tryptic	1
\\fgcz-ms.uzh.ch\p749\Proteomics\ORBI_2\andreamizzi_20110708_sperm_trypsin_ETD_CID\mgf__low_res_MS2_nomerge\20110708_19_sperm_B5old_H2SO4_trypsin.mgf		F140660.csv	6			241	7467	36	15	11	7	268	1	1	1	344.51	1030.51	3	1030.51	0.0002	41	47	7	2	36.6	0.005	R	RRSYTIR	C	Phospho_STY (STY)	0.0000700.0	699: Scan 1433 (rt=26.3056) [s:\p749\Proteomics\ORBI_2\andreamizzi_20110708_sperm_trypsin_ETD_CID\20110708_19_sperm_B5old_H2SO4_trypsin.RAW]	1	RRSYTpIR	3		F140660.csv	R.RRSYpTIR.C					Semi-tryptic	1
\\fgcz-ms.uzh.ch\p749\Proteomics\ORBI_2\andreamizzi_20110708_sperm_trypsin_ETD_CID\mgf__low_res_MS2_nomerge\20110708_18_sperm_Y5young_NaCl_trypsin.mgf		F140659.csv	5			221	7467	43	13	13	7	453	1	1	1	388.518	1162.53	3	1162.53	0.0014	42	49	8	2	36.79	0.0038	R	RSYTIRCK	K	Phospho_STY (STY)	0.00070000.0	1117: Scan 1604 (rt=28.5162) [s:\p749\Proteomics\ORBI_2\andreamizzi_20110708_sperm_trypsin_ETD_CID\20110708_18_sperm_Y5young_NaCl_trypsin.RAW]	1	RSYTpIRCK	2		F140659.csv	R.RSYpTIRCK.K					Semi-tryptic	1
\\fgcz-ms.uzh.ch\p749\Proteomics\ORBI_2\andreamizzi_20110708_sperm_trypsin_ETD_CID\mgf__low_res_MS2_nomerge\20110708_16_sperm_X2old_NaCl_trypsin.mgf		F140657.csv	3			185	7467	29	11	10	6	626	1	1	1	485.574	1453.7	3	1453.69	0.0086	42	51	10	4	52.93	0.00038	R	RSYTIRCKKY	-	Phospho_STY (STY)	0.0007000000.0	1031: Scan 1963 (rt=35.2089) [s:\p749\Proteomics\ORBI_2\andreamizzi_20110708_sperm_trypsin_ETD_CID\20110708_16_sperm_X2old_NaCl_trypsin.RAW]	1	RSYTpIRCKKY	8		F140657.csv	R.RSYpTIRCKKY.-					Semi-tryptic	1
rep 2h7		F136120	32			103	7467	28	10	9	4	1276	1	1	1	472.919	1415.73	3	1415.73	-0.0002	42	51	10	4	43.02	0.0012	R	RSYTIRCKKY	-	Acetyl (K)	0.0000000010.0	1246: Scan 2611 (rt=31.7622) [s:\p749\Proteomics\ORBI_2\andreamizzi_20110310_sperm_trypsin_chymo_AspN_ETD_CID\20110310_04_rep_2h7.RAW]	1	RSYTIRCKKacY	3		F136120.csv	R.RSYTIRCKKacY.-	http://fgcz-mascot-server.uzh.ch/mascot/cgi/peptide_view.pl?file=..%2Fdata%2F20110421%2FF136120.dat;_msresflags=3138;_msresflags2=10;ave_thresh=53;hit=1;px=1;query=1276;section=5	ETD	no		Semi-tryptic	1
High-salt extract, trypsin		F136128	30			105	7467	42	14	14	8	1258	1	1	1	630.824	1259.63	2	1259.63	0.0002	43	51	9	3	27.69	0.0054	R	SYTIRCKKY	-	Acetyl_STY (STY)	0.300000000.0	1970: Scan 3393 (rt=33.9636) [s:\p749\Proteomics\ORBI_2\andreamizzi_20110310_sperm_trypsin_chymo_AspN_ETD_CID\20110310_11_NaCl_trypsin.RAW]	1	SacYTIRCKKY	9		F136128.csv	R.SacYTIRCKKY.-	http://fgcz-mascot-server.uzh.ch/mascot/cgi/peptide_view.pl?file=..%2Fdata%2F20110422%2FF136128.dat;_msresflags=3138;_msresflags2=10;ave_thresh=52;hit=1;px=1;query=1258;section=5	ETD			Semi-tryptic	1
20110519_01_NaCl_ziptipped_1.mgf		137537	23			145	7467	36	19	14	9	1143	1	1	1	433.537	1297.59	3	1297.59	0.0007	43	51	9	3	34.63	0.042	R	SYTIRCKKY	-	Phospho_STY (STY)	0.009000000.0	1960: Scan 3196 (rt=33.9708) [s:\p749\Proteomics\ORBI_2\andreamizzi_20110517_sperm_trypsin_GluC_ETD_CID\20110519_01_NaCl_ziptipped_1.RAW]	1	SYTpIRCKKY	5		F137537.csv	R.SYpTIRCKKY.-	http://fgcz-mascot-server.uzh.ch/mascot/cgi/peptide_view.pl?file=..%2Fdata%2F20110519%2FF137537.dat;_msresflags=3138;_msresflags2=10;ave_thresh=53;db_idx=1;hit=1;index=sp|P02319|HSP1_MOUSE;px=1;query=1143;section=5	ETD	no	Phospho_STY T3 92.40%	Semi-tryptic	1
rep 2h7		F136120	32			103	7467	28	10	9	4	945	1	1	1	630.824	1259.63	2	1259.63	0.0006	43	51	9	3	13.76	0.23	R	SYTIRCKKY	-	Acetyl (K)	0.000000010.0	1489: Scan 2913 (rt=34.043) [s:\p749\Proteomics\ORBI_2\andreamizzi_20110310_sperm_trypsin_chymo_AspN_ETD_CID\20110310_04_rep_2h7.RAW]	1	SYTIRCKKacY	2		F136120.csv	R.SYTIRCKKacY.-	http://fgcz-mascot-server.uzh.ch/mascot/cgi/peptide_view.pl?file=..%2Fdata%2F20110421%2FF136120.dat;_msresflags=3138;_msresflags2=10;ave_thresh=53;hit=1;px=1;query=945;section=5	ETD	no	Acetyl_STY S1 70.32%	Semi-tryptic	1
H2SO4 extract, chymotrypsin, SCX		F136209	30			66	7467	48	12	1	1	1116	1	1	1	328.188	981.543	3	981.543	0.0001	45	51	7	0	23.36	0.036	Y	TIRCKKY	-	Methyl_KR (KR)	0.0000050.0	245: Scan 1471 (rt=23.0917) [s:\p749\Proteomics\ORBI_2\andreamizzi_20110310_sperm_trypsin_chymo_AspN_ETD_CID\20110311_25_H2SO4_chymotrypsin_SCX_2.RAW]	1	TIRCKKme1Y	1	keep, validated by synthetic peptide	F136209.csv	Y.TIRCKKme1Y.-	http://fgcz-mascot-server.uzh.ch/mascot/cgi/peptide_view.pl?file=..%2Fdata%2F20110426%2FF136209.dat;_msresflags=3138;_msresflags2=10;ave_thresh=50;hit=1;px=1;query=1116;section=5	ETD			Chymotrypsin	1
High-salt extract, trypsin		F136128	27	Protamine 2	sp|P07978|PRM2_MOUSE	122	14029	79	12	28	6	876	1	1	1	385.549	1153.63	3	1153.62	0.0003	55	62	8	3	25.42	0.061	R	CSRKRLHR	I	Acetyl_STY (STY)	0.03000000.0	948: Scan 1887 (rt=21.1868) [s:\p749\Proteomics\ORBI_2\andreamizzi_20110310_sperm_trypsin_chymo_AspN_ETD_CID\20110310_11_NaCl_trypsin.RAW]	1	CSacRKRLHR	7		F136128.csv	R.CSacRKRLHR.I	http://fgcz-mascot-server.uzh.ch/mascot/cgi/peptide_view.pl?file=..%2Fdata%2F20110422%2FF136128.dat;_msresflags=3138;_msresflags2=10;ave_thresh=52;hit=1;px=1;query=876;section=5	ETD	no	Phospho_STY S7 78.98%	Semi-tryptic	1
ON7 salt extract		F136055	45			69	14029	58	7	19	5	1283	1	1	1	322.207	1284.8	4	1284.8	0.0002	58	66	9	4	39.26	0.098	R	KRLHRIHKR	R	Acetyl (K)	0.100000000.0	836: Scan 1518 (rt=14.3789) [s:\p749\Proteomics\ORBI_2\andreamizzi_201110127_sperm_trypsin_ETD_CID\20110127_08_ON7_saltex.RAW]	1	KacRLHRIHKR	4		F136055.csv	R.KacRLHRIHKR.R	http://fgcz-mascot-server.uzh.ch/mascot/cgi/peptide_view.pl?file=..%2Fdata%2F20110421%2FF136055.dat;_msresflags=3138;_msresflags2=10;ave_thresh=52;hit=1;px=1;query=1283;section=5	ETD	no		Semi-tryptic	1
ON7 salt extract		F136055	45			69	14029	58	7	19	5	1377	1	1	1	329.209	1312.81	4	1312.81	-0.0005	60	68	9	4	16.64	0.56	R	LHRIHKRRR	S	Acetyl (K)	0.000001000.0	1034: Scan 1870 (rt=17.5738) [s:\p749\Proteomics\ORBI_2\andreamizzi_201110127_sperm_trypsin_ETD_CID\20110127_08_ON7_saltex.RAW]	1	LHRIHKacRRR	1	PTM assigned by single peptide	F136055.csv	R.LHRIHKacRRR.S	http://fgcz-mascot-server.uzh.ch/mascot/cgi/peptide_view.pl?file=..%2Fdata%2F20110421%2FF136055.dat;_msresflags=3138;_msresflags2=10;ave_thresh=52;hit=1;px=1;query=1377;section=5	ETD	no		Semi-tryptic	1
20110519_01_NaCl_ziptipped_1.mgf		137537	10			271	14029	36	12	23	9	1282	1	1	1	337.928	1347.68	4	1347.68	0.0009	54	62	9	4	34.41	0.0086	R	RCSRKRLHR	I	Phospho_STY (STY)	0.009000000.0	747: Scan 1538 (rt=20.6922) [s:\p749\Proteomics\ORBI_2\andreamizzi_20110517_sperm_trypsin_GluC_ETD_CID\20110519_01_NaCl_ziptipped_1.RAW]	1	RCpSRKRLHR	8		F137537.csv	R.RCpSRKRLHR.I	http://fgcz-mascot-server.uzh.ch/mascot/cgi/peptide_view.pl?file=..%2Fdata%2F20110519%2FF137537.dat;_msresflags=3138;_msresflags2=10;ave_thresh=53;db_idx=1;hit=1;index=sp|P07978|PRM2_MOUSE;px=1;query=1282;section=5	ETD	no		Semi-tryptic	1
2h7 salt extract		F136056	46			60	14029	34	5	14	5	1228	1	1	1	328.439	1309.73	4	1309.73	-0.0004	54	62	9	4	21.05	0.24	R	RCSRKRLHR	I	Acetyl_STY (STY)	0.003000000.0	755: Scan 1682 (rt=18.9088) [s:\p749\Proteomics\ORBI_2\andreamizzi_201110127_sperm_trypsin_ETD_CID\20110127_09_2h7_saltex.RAW]	1	RCSacRKRLHR	5		F136056.csv	R.RCSacRKRLHR.I	http://fgcz-mascot-server.uzh.ch/mascot/cgi/peptide_view.pl?file=..%2Fdata%2F20110421%2FF136056.dat;_msresflags=3138;_msresflags2=10;ave_thresh=52;hit=1;px=1;query=1228;section=5	ETD	no		Semi-tryptic	1
ON7 salt extract		F136055	45			69	14029	58	7	19	5	1355	1	1	1	328.438	1309.72	4	1309.73	-0.0022	54	62	9	4	34.46	0.083	R	RCSRKRLHR	I	Acetyl (K)	0.000010000.0	1048: Scan 1909 (rt=18.0196) [s:\p749\Proteomics\ORBI_2\andreamizzi_201110127_sperm_trypsin_ETD_CID\20110127_08_ON7_saltex.RAW]	1	RCSRKacRLHR	3		F136055.csv	R.RCSRKacRLHR.I	http://fgcz-mascot-server.uzh.ch/mascot/cgi/peptide_view.pl?file=..%2Fdata%2F20110421%2FF136055.dat;_msresflags=3138;_msresflags2=10;ave_thresh=52;hit=1;px=1;query=1355;section=5	ETD	no		Semi-tryptic	1
\\fgcz-ms.uzh.ch\p749\Proteomics\ORBI_2\andreamizzi_20110708_sperm_trypsin_ETD_CID\mgf__low_res_MS2_nomerge\20110708_19_sperm_B5old_H2SO4_trypsin_110709091039.mgf		F140661.csv	8	Protamine 1	sp|P02319|HSP1_MOUSE	183	7467	34	11	8	6	229	1	1	1	347.832	1040.47	3	1040.48	-0.0014	2	8	7	2	39.4	0.0026	M	ARYRCCR	S			457: Scan 786 (rt=14.5875) [s:\p749\Proteomics\ORBI_2\andreamizzi_20110708_sperm_trypsin_ETD_CID\20110708_19_sperm_B5old_H2SO4_trypsin_110709091039.RAW]	1	ARYRCCR	34		F140661.csv	M.ARYRCCR.S					Semi-tryptic	0
High-salt extract, trypsin		F136128	30			105	7467	42	14	14	8	1242	1	1	1	419.541	1255.6	3	1255.6	0.0001	2	10	9	3	36.19	0.011	M	ARYRCCRSK	S			644: Scan 1265 (rt=14.439) [s:\p749\Proteomics\ORBI_2\andreamizzi_20110310_sperm_trypsin_chymo_AspN_ETD_CID\20110310_11_NaCl_trypsin.RAW]	1	ARYRCCRSK	10		F136128.csv	M.ARYRCCRSK.S					Semi-tryptic	0
\\fgcz-ms.uzh.ch\p749\Proteomics\ORBI_2\andreamizzi_20110708_sperm_trypsin_ETD_CID\mgf__low_res_MS2_nomerge\20110708_12_sperm_C9old_NaCl_trypsin.mgf		F140651.csv	1			267	7467	43	18	15	10	848	1	1	1	375.69	1498.73	4	1498.74	-0.0042	2	12	11	4	43.83	0.003	M	ARYRCCRSKSR	S			422: Scan 773 (rt=14.0472) [s:\p749\Proteomics\ORBI_2\andreamizzi_20110708_sperm_trypsin_ETD_CID\20110708_12_sperm_C9old_NaCl_trypsin.RAW]	1	ARYRCCRSKSR	23		F140651.csv	M.ARYRCCRSKSR.S					Semi-tryptic	0
\\fgcz-ms.uzh.ch\p749\Proteomics\ORBI_2\andreamizzi_20110708_sperm_trypsin_ETD_CID\mgf__low_res_MS2_nomerge\20110708_12_sperm_C9old_NaCl_trypsin.mgf		F140651.csv	1			267	7467	43	18	15	10	117	1	1	1	320.523	958.546	3	958.547	-0.0004	19	24	6	4	21.67	0.23	R	RRRCRR	R			21: Scan 203 (rt=3.81656) [s:\p749\Proteomics\ORBI_2\andreamizzi_20110708_sperm_trypsin_ETD_CID\20110708_12_sperm_C9old_NaCl_trypsin.RAW]	1	RRRCRR	2		F140651.csv	R.RRRCRR.R					Semi-tryptic	0
\\fgcz-ms.uzh.ch\p749\Proteomics\ORBI_2\andreamizzi_20110708_sperm_trypsin_ETD_CID\mgf__low_res_MS2_nomerge\20110708_18_sperm_Y5young_NaCl_trypsin.mgf		F140659.csv	5			221	7467	43	13	13	7	379	1	1	1	369.888	1106.64	3	1106.64	-0.0008	40	47	8	3	42.9	0.0013	R	RRRSYTIR	C			905: Scan 1290 (rt=23.1343) [s:\p749\Proteomics\ORBI_2\andreamizzi_20110708_sperm_trypsin_ETD_CID\20110708_18_sperm_Y5young_NaCl_trypsin.RAW]	1	RRRSYTIR	7		F140659.csv	R.RRRSYTIR.C					Semi-tryptic	0
\\fgcz-ms.uzh.ch\p749\Proteomics\ORBI_2\andreamizzi_20110708_sperm_trypsin_ETD_CID\mgf__low_res_MS2_nomerge\20110708_16_sperm_X2old_NaCl_trypsin.mgf		F140657.csv	3			185	7467	29	11	10	6	94	1	1	1	317.855	950.542	3	950.541	0.001	41	47	7	2	42.2	0.0013	R	RRSYTIR	C			789: Scan 1464 (rt=26.1743) [s:\p749\Proteomics\ORBI_2\andreamizzi_20110708_sperm_trypsin_ETD_CID\20110708_16_sperm_X2old_NaCl_trypsin.RAW]	1	RRSYTIR	47		F140657.csv	R.RRSYTIR.C					Semi-tryptic	0
20110519_01_NaCl_ziptipped_1.mgf		137537	23			145	7467	36	19	14	9	951	1	1	1	310.674	1238.67	4	1238.67	0.0018	41	49	9	3	36.26	0.024	R	RRSYTIRCK	K			1151: Scan 2063 (rt=24.6353) [s:\p749\Proteomics\ORBI_2\andreamizzi_20110517_sperm_trypsin_GluC_ETD_CID\20110519_01_NaCl_ziptipped_1.RAW]	1	RRSYTIRCK	2		F137537.csv	R.RRSYTIRCK.K					Semi-tryptic	0
\\fgcz-ms.uzh.ch\p749\Proteomics\ORBI_2\andreamizzi_20110708_sperm_trypsin_ETD_CID\mgf__low_res_MS2_nomerge\20110708_12_sperm_C9old_NaCl_trypsin.mgf		F140651.csv	1			267	7467	43	18	15	10	670	1	1	1	342.697	1366.76	4	1366.76	-0.0006	41	50	10	4	37.54	0.011	R	RRSYTIRCKK	Y			755: Scan 1313 (rt=23.2484) [s:\p749\Proteomics\ORBI_2\andreamizzi_20110708_sperm_trypsin_ETD_CID\20110708_12_sperm_C9old_NaCl_trypsin.RAW]	1	RRSYTIRCKK	24		F140651.csv	R.RRSYTIRCKK.Y					Semi-tryptic	0
\\fgcz-ms.uzh.ch\p749\Proteomics\ORBI_2\andreamizzi_20110708_sperm_trypsin_ETD_CID\mgf__low_res_MS2_nomerge\20110708_19_sperm_B5old_H2SO4_trypsin.mgf		F140660.csv	6			241	7467	36	15	11	7	47	1	1	1	398.228	794.442	2	794.44	0.0016	42	47	6	1	45.91	0.00053	R	RSYTIR	C			706: Scan 1448 (rt=26.5786) [s:\p749\Proteomics\ORBI_2\andreamizzi_20110708_sperm_trypsin_ETD_CID\20110708_19_sperm_B5old_H2SO4_trypsin.RAW]	1	RSYTIR	39		F140660.csv	R.RSYTIR.C					Semi-tryptic	0
\\fgcz-ms.uzh.ch\p749\Proteomics\ORBI_2\andreamizzi_20110708_sperm_trypsin_ETD_CID\mgf__low_res_MS2_nomerge\20110708_16_sperm_X2old_NaCl_trypsin.mgf		F140657.csv	3			185	7467	29	11	10	6	212	1	1	1	361.863	1082.57	3	1082.57	0.0002	42	49	8	2	38.53	0.0027	R	RSYTIRCK	K			811: Scan 1489 (rt=26.6378) [s:\p749\Proteomics\ORBI_2\andreamizzi_20110708_sperm_trypsin_ETD_CID\20110708_16_sperm_X2old_NaCl_trypsin.RAW]	1	RSYTIRCK	12		F140657.csv	R.RSYTIRCK.K					Semi-tryptic	0
\\fgcz-ms.uzh.ch\p749\Proteomics\ORBI_2\andreamizzi_20110708_sperm_trypsin_ETD_CID\mgf__low_res_MS2_nomerge\20110708_12_sperm_C9old_NaCl_trypsin.mgf		F140651.csv	1			267	7467	43	18	15	10	431	1	1	1	404.56	1210.66	3	1210.66	-0.0025	42	50	9	3	40.77	0.0032	R	RSYTIRCKK	Y			796: Scan 1362 (rt=24.0806) [s:\p749\Proteomics\ORBI_2\andreamizzi_20110708_sperm_trypsin_ETD_CID\20110708_12_sperm_C9old_NaCl_trypsin.RAW]	1	RSYTIRCKK	22		F140651.csv	R.RSYTIRCKK.Y					Semi-tryptic	0
20110519_03_trypsin_swimup_NaCl_1.mgf		138210	19			121	7467	35	15	14	9	1342	1	1	1	458.916	1373.73	3	1373.72	0.0016	42	51	10	4	42.85	0.0012	R	RSYTIRCKKY	-			1507: Scan 2782 (rt=30.4123) [s:\p749\Proteomics\ORBI_2\andreamizzi_20110517_sperm_trypsin_GluC_ETD_CID\20110519_03_trypsin_swimup_NaCl_1.RAW]	1	RSYTIRCKKY	90		F138210.csv	R.RSYTIRCKKY.-					Semi-tryptic	0
\\fgcz-ms.uzh.ch\p749\Proteomics\ORBI_2\andreamizzi_20110708_sperm_trypsin_ETD_CID\mgf__low_res_MS2_nomerge\20110708_12_sperm_C9old_NaCl_trypsin.mgf		F140651.csv	1			267	7467	43	18	15	10	94	1	1	1	464.239	926.464	2	926.464	-0.0003	43	49	7	1	32.74	0.0081	R	SYTIRCK	K			856: Scan 1453 (rt=25.6505) [s:\p749\Proteomics\ORBI_2\andreamizzi_20110708_sperm_trypsin_ETD_CID\20110708_12_sperm_C9old_NaCl_trypsin.RAW]	1	SYTIRCK	33		F140651.csv	R.SYTIRCK.K					Semi-tryptic	0
20110524_01_trypsin_nucleoplasm_1_II.mgf		138302	15			71	7467	8	5	7	5	340	1	1	1	528.287	1054.56	2	1054.56	-0.0003	43	50	8	2	37.83	0.0023	R	SYTIRCKK	Y			406: Scan 1596 (rt=25.6285) [s:\p749\Proteomics\ORBI_2\andreamizzi_20110517_sperm_trypsin_GluC_ETD_CID\20110524_01_trypsin_nucleoplasm_1_II.RAW]	1	SYTIRCKK	46		F138302.csv	R.SYTIRCKK.Y					Semi-tryptic	0
20110519_04_trypsin_swimup_NaCl_2.mgf		138211	16			82	7467	20	6	9	5	660	1	1	1	406.882	1217.62	3	1217.62	0	43	51	9	3	51.15	0.00018	R	SYTIRCKKY	-			1704: Scan 3100 (rt=31.6966) [s:\p749\Proteomics\ORBI_2\andreamizzi_20110517_sperm_trypsin_GluC_ETD_CID\20110519_04_trypsin_swimup_NaCl_2.RAW]	1	SYTIRCKKY	132		F138211.csv	R.SYTIRCKKY.-					Semi-tryptic	0
H2SO4 extract, chymotrypsin, SCX		F136209	30			66	7467	48	12	1	1	994	1	1	1	323.516	967.527	3	967.527	-0.0002	45	51	7	0	35.13	0.0035	Y	TIRCKKY	-			43: Scan 1061 (rt=18.2202) [s:\p749\Proteomics\ORBI_2\andreamizzi_20110310_sperm_trypsin_chymo_AspN_ETD_CID\20110311_26_H2SO4_chymotrypsin_SCX_3.RAW]	1	TIRCKKY	65		F136209.csv	Y.TIRCKKY.-					Chymotrypsin	0
H2SO4 extract, trypsin		F136121	45	Protamine 2	sp|P07978|PRM2_MOUSE	44	14029	15	3	4	2	926	1	1	1	337.419	1345.65	4	1345.65	-0.0006	99	107	9	4	25.77	0.022	R	CRKCRRHHH	-			131: Scan 542 (rt=8.4114) [s:\p749\Proteomics\ORBI_2\andreamizzi_20110310_sperm_trypsin_chymo_AspN_ETD_CID\20110310_07_H2SO4_trypsin.RAW]	1	CRKCRRHHH	14		F136121.csv	R.CRKCRRHHH.-					Semi-tryptic	0
\\fgcz-ms.uzh.ch\p749\Proteomics\ORBI_2\andreamizzi_20110708_sperm_trypsin_ETD_CID\mgf__low_res_MS2_nomerge\20110708_12_sperm_C9old_NaCl_trypsin.mgf		F140651.csv	2			261	14029	75	19	20	12	284	1	1	1	371.546	1111.62	3	1111.61	0.0008	55	62	8	3	36.01	0.0064	R	CSRKRLHR	I			364: Scan 698 (rt=12.7648) [s:\p749\Proteomics\ORBI_2\andreamizzi_20110708_sperm_trypsin_ETD_CID\20110708_12_sperm_C9old_NaCl_trypsin.RAW]	1	CSRKRLHR	13		F140651.csv	R.CSRKRLHR.I					Semi-tryptic	0
\\fgcz-ms.uzh.ch\p749\Proteomics\ORBI_2\andreamizzi_20110708_sperm_trypsin_ETD_CID\mgf__low_res_MS2_nomerge\20110708_18_sperm_Y5young_NaCl_trypsin.mgf		F140659.csv	1			545	14029	148	46	24	13	982	1	1	1	497.625	1489.85	3	1489.85	-0.0006	55	65	11	4	43.19	0.004	R	CSRKRLHRIHK	R			608: Scan 871 (rt=15.8683) [s:\p749\Proteomics\ORBI_2\andreamizzi_20110708_sperm_trypsin_ETD_CID\20110708_18_sperm_Y5young_NaCl_trypsin.RAW]	1	CSRKRLHRIHK	12		F140659.csv	R.CSRKRLHRIHK.R					Semi-tryptic	0
20110517_01_NaCl_1.mgf		F137420.csv	59			62	14029	93	12	16	3	849	1	0	1	358.517	1072.53	3	1072.53	0.0001	46	53	8	1	40.53	0.0095	R	GHHHHRHR	R			320: Scan 587 (rt=6.75463) [s:\p749\Proteomics\ORBI_2\andreamizzi_20110517_sperm_trypsin_GluC_ETD_CID\20110517_01_NaCl_1.RAW]	2	GHHHHRHR	32		F137420.csv	R.GHHHHRHR.R					Semi-tryptic	0
20110517_02_NaCl_2.mgf		137524	16			208	14029	109	18	26	7	1250	1	1	1	615.32	1228.63	2	1228.63	-0.0037	46	54	9	2	27.98	0.12	R	GHHHHRHRR	C			640: Scan 1015 (rt=10.3324) [s:\p749\Proteomics\ORBI_2\andreamizzi_20110517_sperm_trypsin_GluC_ETD_CID\20110517_02_NaCl_2.RAW]	1	GHHHHRHRR	20		F137524.csv	R.GHHHHRHRR.C					Semi-tryptic	0
20110519_02_NaCl_ziptipped_2.mgf		137723	27			163	14029	40	9	22	7	209	1	1	1	306.518	916.532	3	916.533	-0.0013	80	85	6	3	22.62	0.067	R	HRRRHR	R			75: Scan 636 (rt=13.3755) [s:\p749\Proteomics\ORBI_2\andreamizzi_20110517_sperm_trypsin_GluC_ETD_CID\20110519_02_NaCl_ziptipped_2.RAW]	1	HRRRHR	2		F137723.csv	R.HRRRHR.R					Semi-tryptic	0
High-salt extract, trypsin		F136128	27			122	14029	79	12	28	6	535	1	1	1	336.839	1007.5	3	1007.49	0.0009	76	82	7	2	33	0.023	R	HSCRHRR	R			188: Scan 672 (rt=9.94914) [s:\p749\Proteomics\ORBI_2\andreamizzi_20110310_sperm_trypsin_chymo_AspN_ETD_CID\20110310_11_NaCl_trypsin.RAW]	1	HSCRHRR	14		F136128.csv	R.HSCRHRR.R					Semi-tryptic	0
20110519_01_NaCl_ziptipped_1.mgf		137537	10			271	14029	36	12	23	9	1504	1	1	1	365.196	1456.75	4	1456.76	-0.0018	76	85	10	4	29.62	0.038	R	HSCRHRRRHR	R			189: Scan 724 (rt=13.5218) [s:\p749\Proteomics\ORBI_2\andreamizzi_20110517_sperm_trypsin_GluC_ETD_CID\20110519_01_NaCl_ziptipped_1.RAW]	1	HSCRHRRRHR	5		F137537.csv	R.HSCRHRRRHR.R					Semi-tryptic	0
\\fgcz-ms.uzh.ch\p749\Proteomics\ORBI_2\andreamizzi_20110708_sperm_trypsin_ETD_CID\mgf__low_res_MS2_nomerge\20110708_18_sperm_Y5young_NaCl_trypsin.mgf		F140659.csv	1			545	14029	148	46	24	13	91	1	1	1	433.283	864.552	2	864.552	-0.0001	63	68	6	3	24.41	0.01	R	IHKRRR	S			42: Scan 146 (rt=2.83852) [s:\p749\Proteomics\ORBI_2\andreamizzi_20110708_sperm_trypsin_ETD_CID\20110708_18_sperm_Y5young_NaCl_trypsin.RAW]	1	IHKRRR	17		F140659.csv	R.IHKRRR.S					Semi-tryptic	0
High-salt extract, trypsin		F136128	27			122	14029	79	12	28	6	1301	1	1	1	423.579	1267.72	3	1267.72	-0.0002	63	71	9	4	17.59	0.083	R	IHKRRRSCR	R			309: Scan 828 (rt=11.2024) [s:\p749\Proteomics\ORBI_2\andreamizzi_20110310_sperm_trypsin_chymo_AspN_ETD_CID\20110310_11_NaCl_trypsin.RAW]	1	IHKRRRSCR	3		F136128.csv	R.IHKRRRSCR.R			no		Semi-tryptic	0
H2SO4 extract, trypsin		F136121	45			44	14029	15	3	4	2	397	1	1	1	344.179	1029.51	3	1029.52	-0.0004	101	107	7	3	15.78	0.17	R	KCRRHHH	-			200: Scan 740 (rt=10.9989) [s:\p749\Proteomics\ORBI_2\andreamizzi_20110310_sperm_trypsin_chymo_AspN_ETD_CID\20110310_07_H2SO4_trypsin.RAW]	1	KCRRHHH	8		F136121.csv	R.KCRRHHH.-					Semi-tryptic	0
\\fgcz-ms.uzh.ch\p749\Proteomics\ORBI_2\andreamizzi_20110708_sperm_trypsin_ETD_CID\mgf__low_res_MS2_nomerge\20110708_19_sperm_B5old_H2SO4_trypsin.mgf		F140660.csv	5			247	14029	54	16	19	8	337	1	1	1	363.237	1086.69	3	1086.69	0.0002	58	65	8	3	41.71	0.001	R	KRLHRIHK	R			383: Scan 640 (rt=11.91) [s:\p749\Proteomics\ORBI_2\andreamizzi_20110708_sperm_trypsin_ETD_CID\20110708_19_sperm_B5old_H2SO4_trypsin.RAW]	1	KRLHRIHK	12		F140660.csv	R.KRLHRIHK.R					Semi-tryptic	0
\\fgcz-ms.uzh.ch\p749\Proteomics\ORBI_2\andreamizzi_20110708_sperm_trypsin_ETD_CID\mgf__low_res_MS2_nomerge\20110708_16_sperm_X2old_NaCl_trypsin.mgf		F140657.csv	1			387	14029	50	26	8	4	413	1	1	1	415.271	1242.79	3	1242.79	0.0008	58	66	9	4	53.84	8.2e-05	R	KRLHRIHKR	R			70: Scan 246 (rt=4.68605) [s:\p749\Proteomics\ORBI_2\andreamizzi_20110708_sperm_trypsin_ETD_CID\20110708_16_sperm_X2old_NaCl_trypsin.RAW]	1	KRLHRIHKR	57		F140657.csv	R.KRLHRIHKR.R					Semi-tryptic	0
\\fgcz-ms.uzh.ch\p749\Proteomics\ORBI_2\andreamizzi_20110708_sperm_trypsin_ETD_CID\mgf__low_res_MS2_nomerge\20110708_14_sperm_Z4old_NaCl_trypsin.mgf		F140654.csv	2			183	14029	58	17	19	8	54	1	1	1	402.253	802.492	2	802.493	-0.0001	60	65	6	1	29.19	0.0087	R	LHRIHK	R			374: Scan 623 (rt=11.7675) [s:\p749\Proteomics\ORBI_2\andreamizzi_20110708_sperm_trypsin_ETD_CID\20110708_14_sperm_Z4old_NaCl_trypsin.RAW]	1	LHRIHK	8		F140654.csv	R.LHRIHK.R					Semi-tryptic	0
\\fgcz-ms.uzh.ch\p749\Proteomics\ORBI_2\andreamizzi_20110708_sperm_trypsin_ETD_CID\mgf__low_res_MS2_nomerge\20110708_15_sperm_Z4old_nucleoplasm_trypsin.mgf		F140656.csv	1			35	14029	2	1	1	1	10	1	1	1	320.539	958.594	3	958.594	0.0007	60	66	7	2	35.27	0.0081	R	LHRIHKR	R			11: Scan 1467 (rt=28.8238) [s:\p749\Proteomics\ORBI_2\andreamizzi_20110708_sperm_trypsin_ETD_CID\20110708_15_sperm_Z4old_nucleoplasm_trypsin.RAW]	1	LHRIHKR	70		F140656.csv	R.LHRIHKR.R					Semi-tryptic	0
\\fgcz-ms.uzh.ch\p749\Proteomics\ORBI_2\andreamizzi_20110708_sperm_trypsin_ETD_CID\mgf__low_res_MS2_nomerge\20110708_12_sperm_C9old_NaCl_trypsin.mgf		F140651.csv	2			261	14029	75	19	20	12	294	1	1	1	372.573	1114.7	3	1114.69	0.0014	60	67	8	3	44.49	0.0011	R	LHRIHKRR	R			400: Scan 746 (rt=13.5873) [s:\p749\Proteomics\ORBI_2\andreamizzi_20110708_sperm_trypsin_ETD_CID\20110708_12_sperm_C9old_NaCl_trypsin.RAW]	1	LHRIHKRR	41		F140651.csv	R.LHRIHKRR.R					Semi-tryptic	0
\\fgcz-ms.uzh.ch\p749\Proteomics\ORBI_2\andreamizzi_20110708_sperm_trypsin_ETD_CID\mgf__low_res_MS2_nomerge\20110708_12_sperm_C9old_NaCl_trypsin.mgf		F140651.csv	2			261	14029	75	19	20	12	561	1	1	1	318.706	1270.8	4	1270.8	0.0002	60	68	9	4	50.63	0.00037	R	LHRIHKRRR	S			412: Scan 761 (rt=13.8534) [s:\p749\Proteomics\ORBI_2\andreamizzi_20110708_sperm_trypsin_ETD_CID\20110708_12_sperm_C9old_NaCl_trypsin.RAW]	1	LHRIHKRRR	97		F140651.csv	R.LHRIHKRRR.S					Semi-tryptic	0
20110519_10_NaCl_GluC_2.mgf		137874	82			82	14029	2	2	1	1	1703	1	1	1	692.845	1383.68	2	1383.67	0.0015	26	38	13	1	70.93	1.2e-05	E	QGQGQGLSPERVE	D			2558: Scan 3871 (rt=35.0646) [s:\p749\Proteomics\ORBI_2\andreamizzi_20110517_sperm_trypsin_GluC_ETD_CID\20110519_10_NaCl_GluC_2.RAW]	1	QGQGQGLSPERVE	4		F137874.csv	E.QGQGQGLSPERVE.D					GluC	0
20110517_01_NaCl_1.mgf		137479	32			94	14029	119	17	23	4	1519	1	1	1	417.874	1250.6	3	1250.6	-0.0026	96	103	8	4	21.04	0.11	R	RCRCRKCR	R			224: Scan 432 (rt=5.26317) [s:\p749\Proteomics\ORBI_2\andreamizzi_20110517_sperm_trypsin_GluC_ETD_CID\20110517_01_NaCl_1.RAW]	1	RCRCRKCR	2		F137479.csv	R.RCRCRKCR.R					Semi-tryptic	0
20110517_01_NaCl_1.mgf		137479	32			94	14029	119	17	23	4	1631	1	1	1	423.579	1267.72	3	1267.72	0.0003	54	62	9	4	40.59	0.0012	R	RCSRKRLHR	I			884: Scan 1505 (rt=15.5257) [s:\p749\Proteomics\ORBI_2\andreamizzi_20110517_sperm_trypsin_GluC_ETD_CID\20110517_01_NaCl_1.RAW]	1	RCSRKRLHR	46		F137479.csv	R.RCSRKRLHR.I					Semi-tryptic	0
ON7 salt extract		F136055	45			69	14029	58	7	19	5	830	1	1	1	385.216	1152.63	3	1152.63	-0.0004	83	90	8	4	16.33	0.26	R	RHRRGCRR	S			139: Scan 357 (rt=4.17373) [s:\p749\Proteomics\ORBI_2\andreamizzi_201110127_sperm_trypsin_ETD_CID\20110127_08_ON7_saltex.RAW]	1	RHRRGCRR	2		F136055.csv	R.RHRRGCRR.S			no		Semi-tryptic	0
20110517_02_NaCl_2.mgf		137524	16			208	14029	109	18	26	7	1009	1	1	1	388.872	1163.59	3	1163.6	-0.0012	75	82	8	3	35.34	0.0098	R	RHSCRHRR	R			496: Scan 788 (rt=8.19737) [s:\p749\Proteomics\ORBI_2\andreamizzi_20110517_sperm_trypsin_GluC_ETD_CID\20110517_02_NaCl_2.RAW]	1	RHSCRHRR	30		F137524.csv	R.RHSCRHRR.R			no		Semi-tryptic	0
\\fgcz-ms.uzh.ch\p749\Proteomics\ORBI_2\andreamizzi_20110708_sperm_trypsin_ETD_CID\mgf__low_res_MS2_nomerge\20110708_18_sperm_Y5young_NaCl_trypsin.mgf		F140659.csv	1			545	14029	148	46	24	13	733	1	1	1	330.932	1319.7	4	1319.7	0.0003	75	83	9	4	27.28	0.097	R	RHSCRHRRR	H			354: Scan 540 (rt=10.0279) [s:\p749\Proteomics\ORBI_2\andreamizzi_20110708_sperm_trypsin_ETD_CID\20110708_18_sperm_Y5young_NaCl_trypsin.RAW]	1	RHSCRHRRR	7		F140659.csv	R.RHSCRHRRR.H					Semi-tryptic	0
20110519_01_trypsin_nucleoplasm_1.mgf		138175	34			41	14029	4	3	3	3	153	1	1	1	320.539	958.594	3	958.594	0.0006	59	65	7	2	34.27	0.033	K	RLHRIHK	R			124: Scan 1254 (rt=22.1134) [s:\p749\Proteomics\ORBI_2\andreamizzi_20110517_sperm_trypsin_GluC_ETD_CID\20110519_01_trypsin_nucleoplasm_1.RAW]	1	RLHRIHK	2		F138175.csv	K.RLHRIHK.R					Semi-tryptic	0
\\fgcz-ms.uzh.ch\p749\Proteomics\ORBI_2\andreamizzi_20110708_sperm_trypsin_ETD_CID\mgf__low_res_MS2_nomerge\20110708_19_sperm_B5old_H2SO4_trypsin_110709091039.mgf		F140661.csv	7			202	14029	48	19	15	8	308	1	1	1	372.572	1114.7	3	1114.69	0.0008	59	66	8	3	32.95	0.015	K	RLHRIHKR	R			354: Scan 641 (rt=11.986) [s:\p749\Proteomics\ORBI_2\andreamizzi_20110708_sperm_trypsin_ETD_CID\20110708_19_sperm_B5old_H2SO4_trypsin_110709091039.RAW]	1	RLHRIHKR	17		F140661.csv	K.RLHRIHKR.R					Semi-tryptic	0
20110519_01_NaCl_ziptipped_1.mgf		137537	10			271	14029	36	12	23	9	1219	1	1	1	440.906	1319.7	3	1319.7	0.0006	74	82	9	4	41.17	0.0021	R	RRHSCRHRR	R			175: Scan 704 (rt=13.3689) [s:\p749\Proteomics\ORBI_2\andreamizzi_20110517_sperm_trypsin_GluC_ETD_CID\20110519_01_NaCl_ziptipped_1.RAW]	1	RRHSCRHRR	9		F137537.csv	R.RRHSCRHRR.R					Semi-tryptic	0
\\fgcz-ms.uzh.ch\p749\Proteomics\ORBI_2\andreamizzi_20110708_sperm_trypsin_ETD_CID\mgf__low_res_MS2_nomerge\20110708_19_sperm_B5old_H2SO4_trypsin.mgf		F140660.csv	5			247	14029	54	16	19	8	629	1	1	1	330.931	1319.7	4	1319.7	-0.001	73	81	9	4	20.6	0.44	R	RRRHSCRHR	R			85: Scan 222 (rt=4.27574) [s:\p749\Proteomics\ORBI_2\andreamizzi_20110708_sperm_trypsin_ETD_CID\20110708_19_sperm_B5old_H2SO4_trypsin.RAW]	1	RRRHSCRHR	3		F140660.csv	R.RRRHSCRHR.R					Semi-tryptic	0
20110519_02_NaCl_ziptipped_2.mgf		137723	27			163	14029	40	9	22	7	498	1	1	1	349.534	1045.58	3	1045.58	0.0007	68	74	7	4	23.55	0.55	R	RSCRRRR	R			125: Scan 701 (rt=13.8232) [s:\p749\Proteomics\ORBI_2\andreamizzi_20110517_sperm_trypsin_GluC_ETD_CID\20110519_02_NaCl_ziptipped_2.RAW]	1	RSCRRRR	4		F137723.csv	R.RSCRRRR.R					Semi-tryptic	0
20110519_01_NaCl_ziptipped_1.mgf		137537	10			271	14029	36	12	23	9	4274	1	1	1	778.353	3109.38	4	3109.38	0.0005	8	36	29	1	88.12	1.1e-06	R	SPSEGPHQGPGQDHEREEQGQGQGLSPER	V			1755: Scan 2922 (rt=31.8772) [s:\p749\Proteomics\ORBI_2\andreamizzi_20110517_sperm_trypsin_GluC_ETD_CID\20110519_01_NaCl_ziptipped_1.RAW]	1	SPSEGPHQGPGQDHEREEQGQGQGLSPER	9		F137537.csv	R.SPSEGPHQGPGQDHEREEQGQGQGLSPER.V					Semi-tryptic	0
\\fgcz-ms.uzh.ch\p749\Proteomics\ORBI_2\andreamizzi_20110708_sperm_trypsin_ETD_CID\mgf__low_res_MS2_nomerge\20110708_16_sperm_X2old_NaCl_trypsin.mgf		F140657.csv	1			387	14029	50	26	8	4	2044	1	1	1	766.749	3828.71	5	3828.71	0.0005	8	42	35	2	97.59	4.3e-07	R	SPSEGPHQGPGQDHEREEQGQGQGLSPERVEDYGR	T			1257: Scan 2264 (rt=40.5375) [s:\p749\Proteomics\ORBI_2\andreamizzi_20110708_sperm_trypsin_ETD_CID\20110708_16_sperm_X2old_NaCl_trypsin.RAW]	1	SPSEGPHQGPGQDHEREEQGQGQGLSPERVEDYGR	12		F140657.csv	R.SPSEGPHQGPGQDHEREEQGQGQGLSPERVEDYGR.T					Semi-tryptic	0
\\fgcz-ms.uzh.ch\p749\Proteomics\ORBI_2\andreamizzi_20110708_sperm_trypsin_ETD_CID\mgf__low_res_MS2_nomerge\20110708_12_sperm_C9old_NaCl_trypsin.mgf		F140651.csv	2			261	14029	75	19	20	12	973	1	1	1	406.717	1622.84	4	1622.84	0.0002	43	54	12	3	57.38	0.00034	R	THRGHHHHRHRR	C			248: Scan 544 (rt=9.9298) [s:\p749\Proteomics\ORBI_2\andreamizzi_20110708_sperm_trypsin_ETD_CID\20110708_12_sperm_C9old_NaCl_trypsin.RAW]	1	THRGHHHHRHRR	3		F140651.csv	R.THRGHHHHRHRR.C					Semi-tryptic	0
H2SO4 extract, trypsin		F136121	45			44	14029	15	3	4	2	1719	1	1	1	516.052	2575.22	5	2575.22	0.0026	2	23	22	3	42.64	0.0043	M	VRYRMRSPSEGPHQGPGQDHER	E			601: Scan 2075 (rt=28.6613) [s:\p749\Proteomics\ORBI_2\andreamizzi_20110310_sperm_trypsin_chymo_AspN_ETD_CID\20110310_07_H2SO4_trypsin.RAW]	1	VRYRMRSPSEGPHQGPGQDHER	2		F136121.csv	M.VRYRMRSPSEGPHQGPGQDHER.E			no		Semi-tryptic	0
